# Supplementary material for: Gene Circuit Analysis of the Terminal Gap Gene huckebein
Source: PLoS Comput Biol. 2009 Oct 30;5(10):e1000548. doi: 10.1371/journal.pcbi.1000548 (PMC2760955; doi:10.1371/journal.pcbi.1000548)
Supplement: Table S1 — Estimated parameter values are shown for all OLS, WLS and WLSfh optimisation runs. (0.11 MB ODS) [file pcbi.1000548.s008.ods]

## Sheet: Sheet1
	OLS1	OLS2	OLS3	OLS4	OLS5	OLS6	OLS7	OLS8	OLS9	OLS10	OLS11	OLS12	OLS13	OLS14	OLS15	OLS16	OLS17	OLS18	OLS19	OLS20	OLS21	OLS22	OLS23	OLS24	OLS25	OLS26	OLS27	OLS28	OLS29	OLS30	OLS31	OLS32	OLS33	OLS34	OLS35	OLS36	OLS37	OLS38	OLS39	WLS1	WLS2	WLS3	WLS4	WLS5	WLS6	WLS7	WLS8	WLS9	WLS10
RMS	8.71E+000	8.72E+000	8.78E+000	8.85E+000	8.85E+000	8.85E+000	8.86E+000	8.85E+000	8.85E+000	8.84E+000	8.84E+000	8.84E+000	8.84E+000	8.85E+000	8.84E+000	8.83E+000	8.83E+000	8.83E+000	8.83E+000	8.83E+000	8.83E+000	8.83E+000	8.83E+000	8.83E+000	8.84E+000	8.83E+000	8.85E+000	8.83E+000	8.85E+000	8.84E+000	8.85E+000	8.84E+000	8.84E+000	8.89E+000	8.85E+000	9.39E+000	9.39E+000	9.62E+000	1.01E+001	1.05E+001	1.05E+001	1.05E+001	1.05E+001	1.05E+001	1.05E+001	1.05E+001	1.05E+001	1.05E+001	1.05E+001
R^{hb}	1.89E+001	1.96E+001	1.99E+001	2.01E+001	2.01E+001	2.01E+001	2.01E+001	2.01E+001	2.01E+001	2.01E+001	2.01E+001	2.01E+001	2.00E+001	2.01E+001	2.00E+001	2.00E+001	2.00E+001	2.00E+001	2.00E+001	2.00E+001	2.00E+001	2.00E+001	2.00E+001	2.00E+001	2.00E+001	2.00E+001	2.01E+001	2.00E+001	2.01E+001	2.00E+001	2.01E+001	2.00E+001	2.01E+001	2.01E+001	2.01E+001	2.13E+001	2.15E+001	2.75E+001	2.01E+001	1.20E+001	1.19E+001	1.19E+001	1.18E+001	1.18E+001	1.19E+001	1.17E+001	1.18E+001	1.19E+001	1.18E+001
R^{Kr}	1.80E+001	1.57E+001	1.61E+001	1.66E+001	1.66E+001	1.66E+001	1.66E+001	1.66E+001	1.66E+001	1.66E+001	1.66E+001	1.66E+001	1.66E+001	1.66E+001	1.65E+001	1.65E+001	1.65E+001	1.65E+001	1.65E+001	1.65E+001	1.65E+001	1.65E+001	1.65E+001	1.65E+001	1.65E+001	1.65E+001	1.66E+001	1.65E+001	1.66E+001	1.65E+001	1.66E+001	1.65E+001	1.66E+001	1.66E+001	1.66E+001	1.43E+001	1.44E+001	1.83E+001	1.00E+001	1.73E+001	1.72E+001	1.72E+001	1.72E+001	1.73E+001	1.74E+001	1.73E+001	1.73E+001	1.73E+001	1.72E+001
R^{gt}	1.00E+001	1.00E+001	1.14E+001	1.00E+001	1.00E+001	1.00E+001	1.00E+001	1.00E+001	1.00E+001	1.00E+001	1.00E+001	1.00E+001	1.00E+001	1.00E+001	1.00E+001	1.00E+001	1.00E+001	1.00E+001	1.00E+001	1.00E+001	1.00E+001	1.00E+001	1.00E+001	1.00E+001	1.00E+001	1.00E+001	1.00E+001	1.00E+001	1.00E+001	1.00E+001	1.00E+001	1.00E+001	1.00E+001	1.00E+001	1.00E+001	1.11E+001	1.12E+001	2.24E+001	1.23E+001	1.06E+001	1.06E+001	1.06E+001	1.06E+001	1.06E+001	1.06E+001	1.06E+001	1.06E+001	1.06E+001	1.06E+001
R^{kni}	2.11E+001	1.70E+001	3.00E+001	1.68E+001	1.69E+001	1.69E+001	1.68E+001	1.69E+001	1.69E+001	1.69E+001	1.69E+001	1.69E+001	1.69E+001	1.69E+001	1.69E+001	1.70E+001	1.70E+001	1.70E+001	1.70E+001	1.70E+001	1.70E+001	1.70E+001	1.70E+001	1.70E+001	1.70E+001	1.70E+001	1.69E+001	1.70E+001	1.68E+001	1.70E+001	1.69E+001	1.70E+001	1.69E+001	1.67E+001	1.68E+001	1.41E+001	1.41E+001	1.36E+001	2.07E+001	1.92E+001	1.90E+001	1.90E+001	1.85E+001	1.90E+001	1.94E+001	1.89E+001	1.88E+001	1.89E+001	1.89E+001
W_{hb}^{hb}	6.10E-003	1.92E-002	1.94E-002	1.88E-002	1.88E-002	1.88E-002	1.88E-002	1.88E-002	1.87E-002	1.88E-002	1.88E-002	1.88E-002	1.88E-002	1.88E-002	1.87E-002	1.87E-002	1.87E-002	1.88E-002	1.88E-002	1.88E-002	1.88E-002	1.88E-002	1.88E-002	1.88E-002	1.87E-002	1.88E-002	1.88E-002	1.87E-002	1.89E-002	1.87E-002	1.88E-002	1.87E-002	1.88E-002	1.88E-002	1.88E-002	2.59E-002	2.58E-002	1.37E-002	1.79E-002	1.79E-002	1.80E-002	1.81E-002	1.86E-002	1.81E-002	1.78E-002	1.82E-002	1.84E-002	1.82E-002	1.81E-002
W_{hb}^{Kr}	2.89E-003	-4.72E-004	-1.55E-003	-6.46E-004	-6.26E-004	-6.44E-004	-6.73E-004	-6.35E-004	-6.52E-004	-6.41E-004	-6.44E-004	-6.23E-004	-6.38E-004	-6.29E-004	-6.39E-004	-6.35E-004	-6.26E-004	-6.14E-004	-6.12E-004	-6.24E-004	-6.20E-004	-6.09E-004	-6.13E-004	-6.26E-004	-6.34E-004	-6.15E-004	-6.55E-004	-6.34E-004	-6.38E-004	-6.36E-004	-6.44E-004	-6.26E-004	-6.08E-004	-6.98E-004	-6.25E-004	-1.22E-002	-1.21E-002	-3.16E-003	-5.10E-004	8.45E-004	7.85E-004	8.03E-004	5.62E-004	6.06E-004	7.12E-004	5.86E-004	5.41E-004	6.83E-004	7.23E-004
W_{hb}^{gt}	-3.41E-003	3.74E-002	2.62E-002	2.89E-002	2.88E-002	2.85E-002	2.81E-002	2.88E-002	2.83E-002	2.87E-002	2.85E-002	2.91E-002	2.86E-002	2.89E-002	2.85E-002	2.87E-002	2.89E-002	2.92E-002	2.92E-002	2.89E-002	2.90E-002	2.94E-002	2.92E-002	2.89E-002	2.86E-002	2.91E-002	2.86E-002	2.86E-002	2.93E-002	2.86E-002	2.85E-002	2.88E-002	2.96E-002	2.77E-002	2.93E-002	1.49E-002	1.47E-002	2.41E-002	1.66E-002	7.70E-002	7.73E-002	7.82E-002	7.87E-002	7.45E-002	7.28E-002	7.49E-002	7.61E-002	7.69E-002	7.73E-002
W_{hb}^{kni}	-4.54E-001	-3.01E-001	-2.39E-001	-2.34E-001	-2.35E-001	-2.33E-001	-2.28E-001	-2.34E-001	-2.31E-001	-2.34E-001	-2.33E-001	-2.37E-001	-2.34E-001	-2.36E-001	-2.34E-001	-2.36E-001	-2.37E-001	-2.39E-001	-2.40E-001	-2.38E-001	-2.38E-001	-2.40E-001	-2.39E-001	-2.37E-001	-2.35E-001	-2.39E-001	-2.32E-001	-2.35E-001	-2.37E-001	-2.35E-001	-2.33E-001	-2.36E-001	-2.40E-001	-2.23E-001	-2.37E-001	-2.08E-001	-2.09E-001	-3.65E-001	-1.17E-001	-8.79E-001	-8.76E-001	-8.87E-001	-8.83E-001	-8.44E-001	-8.38E-001	-8.47E-001	-8.56E-001	-8.72E-001	-8.74E-001
W_{Kr}^{hb}	-1.33E-002	-1.20E-002	-1.11E-002	-1.02E-002	-1.02E-002	-1.02E-002	-1.01E-002	-1.02E-002	-1.02E-002	-1.03E-002	-1.03E-002	-1.03E-002	-1.03E-002	-1.02E-002	-1.04E-002	-1.04E-002	-1.05E-002	-1.04E-002	-1.04E-002	-1.05E-002	-1.05E-002	-1.04E-002	-1.04E-002	-1.04E-002	-1.04E-002	-1.05E-002	-1.02E-002	-1.04E-002	-1.02E-002	-1.04E-002	-1.02E-002	-1.04E-002	-1.02E-002	-9.91E-003	-1.02E-002	-1.68E-002	-1.67E-002	-1.42E-002	-3.35E-002	-7.77E-003	-7.75E-003	-7.95E-003	-7.90E-003	-7.51E-003	-7.15E-003	-7.52E-003	-7.78E-003	-7.74E-003	-7.80E-003
W_{Kr}^{Kr}	1.51E-002	9.85E-003	1.07E-002	1.08E-002	1.08E-002	1.07E-002	1.08E-002	1.08E-002	1.07E-002	1.07E-002	1.07E-002	1.08E-002	1.07E-002	1.08E-002	1.07E-002	1.07E-002	1.07E-002	1.07E-002	1.07E-002	1.07E-002	1.07E-002	1.07E-002	1.07E-002	1.07E-002	1.07E-002	1.07E-002	1.08E-002	1.07E-002	1.08E-002	1.07E-002	1.07E-002	1.07E-002	1.08E-002	1.07E-002	1.08E-002	1.28E-002	1.29E-002	1.45E-002	-1.09E-003	1.22E-002	1.23E-002	1.21E-002	1.23E-002	1.23E-002	1.24E-002	1.24E-002	1.23E-002	1.22E-002	1.23E-002
W_{Kr}^{gt}	-2.64E-001	-4.77E-001	-2.96E-001	-3.44E-001	-3.44E-001	-3.47E-001	-3.41E-001	-3.45E-001	-3.47E-001	-3.48E-001	-3.49E-001	-3.46E-001	-3.50E-001	-3.46E-001	-3.51E-001	-3.53E-001	-3.55E-001	-3.52E-001	-3.54E-001	-3.54E-001	-3.54E-001	-3.53E-001	-3.52E-001	-3.52E-001	-3.52E-001	-3.55E-001	-3.44E-001	-3.53E-001	-3.44E-001	-3.53E-001	-3.47E-001	-3.52E-001	-3.45E-001	-3.39E-001	-3.43E-001	-2.93E-001	-2.85E-001	-1.42E-001	-7.20E-001	-7.45E-001	-7.47E-001	-7.54E-001	-7.59E-001	-7.27E-001	-7.10E-001	-7.27E-001	-7.40E-001	-7.44E-001	-7.47E-001
W_{Kr}^{kni}	-1.56E-002	-1.54E-002	-1.47E-002	-1.48E-002	-1.48E-002	-1.48E-002	-1.48E-002	-1.48E-002	-1.48E-002	-1.48E-002	-1.48E-002	-1.48E-002	-1.48E-002	-1.48E-002	-1.48E-002	-1.48E-002	-1.48E-002	-1.48E-002	-1.48E-002	-1.48E-002	-1.48E-002	-1.48E-002	-1.48E-002	-1.48E-002	-1.48E-002	-1.48E-002	-1.48E-002	-1.48E-002	-1.48E-002	-1.48E-002	-1.48E-002	-1.48E-002	-1.47E-002	-1.49E-002	-1.47E-002	-1.80E-002	-1.80E-002	-1.59E-002	-1.59E-002	-2.11E-002	-2.12E-002	-2.12E-002	-2.15E-002	-2.12E-002	-2.09E-002	-2.12E-002	-2.13E-002	-2.12E-002	-2.13E-002
W_{gt}^{hb}	-9.14E-002	-5.85E-002	-4.15E-002	-5.76E-002	-5.75E-002	-5.77E-002	-5.82E-002	-5.74E-002	-5.76E-002	-5.72E-002	-5.74E-002	-5.70E-002	-5.71E-002	-5.72E-002	-5.69E-002	-5.64E-002	-5.64E-002	-5.63E-002	-5.63E-002	-5.62E-002	-5.62E-002	-5.64E-002	-5.64E-002	-5.66E-002	-5.66E-002	-5.62E-002	-5.74E-002	-5.65E-002	-5.74E-002	-5.66E-002	-5.77E-002	-5.68E-002	-5.72E-002	-6.01E-002	-5.74E-002	-4.73E-002	-4.64E-002	-1.43E-002	-3.36E-002	-4.32E-002	-4.38E-002	-4.34E-002	-4.41E-002	-4.31E-002	-4.24E-002	-4.33E-002	-4.34E-002	-4.33E-002	-4.39E-002
W_{gt}^{Kr}	-7.80E-001	-1.00E+000	-5.59E-001	-7.23E-001	-7.24E-001	-7.32E-001	-7.26E-001	-7.25E-001	-7.32E-001	-7.30E-001	-7.33E-001	-7.21E-001	-7.31E-001	-7.22E-001	-7.32E-001	-7.31E-001	-7.33E-001	-7.26E-001	-7.28E-001	-7.31E-001	-7.30E-001	-7.28E-001	-7.27E-001	-7.29E-001	-7.29E-001	-7.31E-001	-7.23E-001	-7.32E-001	-7.21E-001	-7.32E-001	-7.32E-001	-7.33E-001	-7.21E-001	-7.43E-001	-7.19E-001	-7.53E-001	-7.21E-001	-2.04E-001	-7.54E-001	-1.24E+000	-1.26E+000	-1.26E+000	-1.29E+000	-1.22E+000	-1.19E+000	-1.23E+000	-1.24E+000	-1.25E+000	-1.26E+000
W_{gt}^{gt}	-1.87E-003	-1.25E-003	1.68E-003	-1.04E-003	-1.01E-003	-9.98E-004	-1.20E-003	-9.44E-004	-9.69E-004	-8.58E-004	-8.90E-004	-8.31E-004	-7.92E-004	-8.75E-004	-7.28E-004	-5.89E-004	-5.68E-004	-5.62E-004	-5.53E-004	-5.45E-004	-5.22E-004	-5.82E-004	-5.89E-004	-6.43E-004	-6.49E-004	-5.26E-004	-9.16E-004	-6.17E-004	-1.00E-003	-6.39E-004	-9.98E-004	-7.00E-004	-9.14E-004	-1.86E-003	-9.87E-004	5.80E-003	5.95E-003	9.66E-003	1.88E-002	6.58E-004	2.31E-004	5.06E-004	-1.61E-004	3.79E-004	9.65E-004	2.16E-004	1.60E-004	4.19E-004	1.52E-004
W_{gt}^{kni}	3.13E-002	5.45E-002	3.10E-002	3.55E-002	3.56E-002	3.62E-002	3.55E-002	3.58E-002	3.61E-002	3.62E-002	3.63E-002	3.56E-002	3.63E-002	3.57E-002	3.64E-002	3.65E-002	3.67E-002	3.62E-002	3.64E-002	3.66E-002	3.65E-002	3.63E-002	3.63E-002	3.63E-002	3.64E-002	3.66E-002	3.56E-002	3.65E-002	3.55E-002	3.66E-002	3.62E-002	3.66E-002	3.56E-002	3.58E-002	3.53E-002	3.93E-002	3.72E-002	1.11E-002	8.70E-002	4.75E-002	4.82E-002	4.80E-002	4.92E-002	4.67E-002	4.53E-002	4.68E-002	4.75E-002	4.76E-002	4.82E-002
W_{kni}^{hb}	-5.45E-002	-3.14E-001	-3.27E-001	-2.67E-001	-2.65E-001	-2.65E-001	-2.65E-001	-2.66E-001	-2.63E-001	-2.65E-001	-2.63E-001	-2.67E-001	-2.63E-001	-2.66E-001	-2.63E-001	-2.62E-001	-2.63E-001	-2.66E-001	-2.65E-001	-2.63E-001	-2.64E-001	-2.66E-001	-2.66E-001	-2.64E-001	-2.63E-001	-2.64E-001	-2.66E-001	-2.62E-001	-2.70E-001	-2.62E-001	-2.65E-001	-2.64E-001	-2.70E-001	-2.64E-001	-2.69E-001	-6.58E-003	-6.19E-003	-7.98E-002	-6.95E-002	-3.31E-001	-3.32E-001	-3.35E-001	-3.38E-001	-3.24E-001	-3.17E-001	-3.25E-001	-3.30E-001	-3.31E-001	-3.33E-001
W_{kni}^{Kr}	-2.76E-003	-4.17E-003	-1.26E-003	-4.18E-003	-4.15E-003	-4.14E-003	-4.24E-003	-4.14E-003	-4.11E-003	-4.09E-003	-4.08E-003	-4.11E-003	-4.04E-003	-4.12E-003	-4.00E-003	-3.93E-003	-3.93E-003	-3.98E-003	-3.97E-003	-3.93E-003	-3.93E-003	-4.00E-003	-3.99E-003	-3.99E-003	-3.97E-003	-3.93E-003	-4.14E-003	-3.95E-003	-4.20E-003	-3.95E-003	-4.14E-003	-4.00E-003	-4.17E-003	-4.40E-003	-4.20E-003	-7.35E-002	-7.10E-002	-8.87E-002	4.59E-004	-2.45E-003	-2.66E-003	-2.58E-003	-3.00E-003	-2.56E-003	-2.24E-003	-2.71E-003	-2.73E-003	-2.61E-003	-2.74E-003
W_{kni}^{gt}	-1.40E-002	-1.50E-002	-1.12E-002	-1.57E-002	-1.57E-002	-1.57E-002	-1.57E-002	-1.57E-002	-1.57E-002	-1.57E-002	-1.56E-002	-1.57E-002	-1.56E-002	-1.57E-002	-1.56E-002	-1.56E-002	-1.56E-002	-1.56E-002	-1.56E-002	-1.56E-002	-1.56E-002	-1.56E-002	-1.56E-002	-1.56E-002	-1.56E-002	-1.56E-002	-1.57E-002	-1.56E-002	-1.57E-002	-1.56E-002	-1.57E-002	-1.56E-002	-1.57E-002	-1.58E-002	-1.57E-002	-2.33E-001	-2.25E-001	-3.24E-001	-1.25E-002	-1.13E-002	-1.15E-002	-1.15E-002	-1.21E-002	-1.16E-002	-1.14E-002	-1.17E-002	-1.18E-002	-1.16E-002	-1.16E-002
W_{kni}^{kni}	1.84E-002	1.09E-002	3.45E-003	1.07E-002	1.07E-002	1.07E-002	1.07E-002	1.07E-002	1.07E-002	1.07E-002	1.07E-002	1.07E-002	1.07E-002	1.07E-002	1.07E-002	1.07E-002	1.07E-002	1.07E-002	1.07E-002	1.07E-002	1.07E-002	1.07E-002	1.07E-002	1.07E-002	1.07E-002	1.07E-002	1.07E-002	1.07E-002	1.07E-002	1.07E-002	1.07E-002	1.07E-002	1.07E-002	1.07E-002	1.07E-002	1.76E-001	1.69E-001	1.31E-001	1.23E-002	1.46E-002	1.49E-002	1.48E-002	1.53E-002	1.48E-002	1.45E-002	1.50E-002	1.50E-002	1.48E-002	1.50E-002
E_{hb}^{bcd}	3.93E-002	2.02E-002	2.15E-002	2.12E-002	2.13E-002	2.15E-002	2.15E-002	2.13E-002	2.16E-002	2.15E-002	2.16E-002	2.12E-002	2.16E-002	2.13E-002	2.17E-002	2.18E-002	2.17E-002	2.14E-002	2.15E-002	2.17E-002	2.17E-002	2.13E-002	2.14E-002	2.15E-002	2.17E-002	2.16E-002	2.14E-002	2.18E-002	2.10E-002	2.18E-002	2.15E-002	2.16E-002	2.09E-002	2.14E-002	2.10E-002	1.21E-001	1.21E-001	9.12E-002	2.64E-002	3.00E-002	3.04E-002	2.98E-002	3.03E-002	3.13E-002	3.11E-002	3.13E-002	3.11E-002	3.03E-002	3.04E-002
E_{hb}^{cad}	2.49E-002	8.33E-003	9.11E-003	9.09E-003	9.11E-003	9.12E-003	9.14E-003	9.10E-003	9.13E-003	9.09E-003	9.11E-003	9.07E-003	9.10E-003	9.08E-003	9.09E-003	9.07E-003	9.06E-003	9.05E-003	9.05E-003	9.06E-003	9.05E-003	9.04E-003	9.05E-003	9.07E-003	9.08E-003	9.05E-003	9.10E-003	9.08E-003	9.06E-003	9.08E-003	9.12E-003	9.08E-003	9.05E-003	9.18E-003	9.07E-003	2.52E-003	2.79E-003	1.85E-002	1.17E-002	8.44E-003	8.30E-003	8.28E-003	7.90E-003	8.28E-003	8.64E-003	8.21E-003	8.01E-003	8.22E-003	8.22E-003
E_{hb}^{tll}	-6.74E-003	9.71E-003	9.02E-003	9.36E-003	9.39E-003	9.38E-003	9.36E-003	9.39E-003	9.38E-003	9.37E-003	9.38E-003	9.39E-003	9.38E-003	9.39E-003	9.39E-003	9.38E-003	9.39E-003	9.40E-003	9.40E-003	9.39E-003	9.39E-003	9.40E-003	9.40E-003	9.40E-003	9.39E-003	9.40E-003	9.38E-003	9.39E-003	9.36E-003	9.39E-003	9.38E-003	9.40E-003	9.40E-003	9.26E-003	9.39E-003	1.39E-002	1.36E-002	5.05E-003	7.16E-003	3.88E-002	4.04E-002	4.04E-002	4.51E-002	4.05E-002	3.71E-002	4.14E-002	4.28E-002	4.14E-002	4.14E-002
E_{hb}^{hkb}	-1.38E-004	-2.72E-002	-2.40E-002	-2.53E-002	-2.53E-002	-2.52E-002	-2.53E-002	-2.53E-002	-2.51E-002	-2.52E-002	-2.51E-002	-2.54E-002	-2.51E-002	-2.53E-002	-2.50E-002	-2.49E-002	-2.49E-002	-2.51E-002	-2.51E-002	-2.50E-002	-2.50E-002	-2.52E-002	-2.52E-002	-2.51E-002	-2.50E-002	-2.50E-002	-2.53E-002	-2.49E-002	-2.55E-002	-2.49E-002	-2.52E-002	-2.51E-002	-2.55E-002	-2.52E-002	-2.55E-002	-2.20E-002	-2.12E-002	-4.17E-003	-2.21E-002	-1.19E-001	-1.26E-001	-1.26E-001	-1.46E-001	-1.27E-001	-1.13E-001	-1.31E-001	-1.36E-001	-1.31E-001	-1.30E-001
E_{Kr}^{bcd}	1.70E-001	2.32E-001	1.88E-001	1.91E-001	1.91E-001	1.92E-001	1.90E-001	1.92E-001	1.92E-001	1.93E-001	1.93E-001	1.92E-001	1.93E-001	1.92E-001	1.93E-001	1.94E-001	1.95E-001	1.94E-001	1.94E-001	1.94E-001	1.94E-001	1.94E-001	1.94E-001	1.94E-001	1.94E-001	1.95E-001	1.92E-001	1.94E-001	1.91E-001	1.94E-001	1.92E-001	1.94E-001	1.92E-001	1.89E-001	1.91E-001	2.21E-001	2.19E-001	1.53E-001	4.78E-001	1.99E-001	1.99E-001	2.02E-001	2.01E-001	1.95E-001	1.91E-001	1.95E-001	1.98E-001	1.99E-001	1.99E-001
E_{Kr}^{cad}	2.47E-002	2.63E-002	2.59E-002	2.70E-002	2.70E-002	2.70E-002	2.71E-002	2.69E-002	2.70E-002	2.69E-002	2.69E-002	2.69E-002	2.69E-002	2.69E-002	2.69E-002	2.68E-002	2.68E-002	2.68E-002	2.68E-002	2.68E-002	2.68E-002	2.68E-002	2.68E-002	2.68E-002	2.68E-002	2.68E-002	2.69E-002	2.68E-002	2.69E-002	2.68E-002	2.70E-002	2.68E-002	2.69E-002	2.73E-002	2.69E-002	2.50E-002	2.49E-002	2.14E-002	1.56E-002	2.66E-002	2.67E-002	2.67E-002	2.69E-002	2.67E-002	2.65E-002	2.68E-002	2.68E-002	2.67E-002	2.68E-002
E_{Kr}^{tll}	-7.26E-001	-1.25E+000	-1.38E+000	-5.38E-001	-5.37E-001	-5.62E-001	-4.97E-001	-5.77E-001	-5.66E-001	-6.12E-001	-5.96E-001	-6.16E-001	-6.27E-001	-5.99E-001	-6.47E-001	-6.94E-001	-7.12E-001	-7.21E-001	-7.27E-001	-7.18E-001	-7.28E-001	-7.22E-001	-7.13E-001	-6.85E-001	-6.72E-001	-7.33E-001	-5.91E-001	-6.85E-001	-5.69E-001	-6.78E-001	-5.62E-001	-6.63E-001	-5.93E-001	-2.92E-001	-5.62E-001	-7.74E-001	-7.66E-001	-4.50E-001	-6.81E-001	-1.00E+000	-9.01E-001	-1.00E+000	-9.23E-001	-8.80E-001	-9.72E-001	-8.66E-001	-8.95E-001	-9.46E-001	-9.00E-001
E_{Kr}^{hkb}	-2.34E-001	-3.30E-001	-2.76E-001	-2.61E-001	-2.63E-001	-1.66E-001	-1.45E-001	-1.81E-001	-1.46E-001	-1.54E-001	-1.51E-001	-1.88E-001	-1.50E-001	-1.79E-001	-1.38E-001	-1.41E-001	-1.35E-001	-1.24E-001	-1.24E-001	-1.36E-001	-1.32E-001	-1.21E-001	-1.26E-001	-1.32E-001	-1.38E-001	-1.27E-001	-1.25E-001	-1.36E-001	-2.36E-001	-1.33E-001	-1.66E-001	-1.46E-001	-2.47E-001	-3.93E-001	-2.41E-001	-7.52E-002	-8.68E-002	-8.39E-002	-3.85E-001	-5.10E-001	-5.36E-001	-5.35E-001	-3.63E-001	-5.09E-001	-3.29E-001	-4.29E-001	-5.11E-001	-5.15E-001	-4.90E-001
E_{gt}^{bcd}	7.89E-001	7.01E-001	4.57E-001	6.04E-001	6.05E-001	6.08E-001	6.09E-001	6.04E-001	6.08E-001	6.05E-001	6.07E-001	6.01E-001	6.05E-001	6.02E-001	6.04E-001	6.01E-001	6.02E-001	5.99E-001	6.00E-001	6.00E-001	5.99E-001	6.00E-001	6.00E-001	6.01E-001	6.01E-001	6.00E-001	6.04E-001	6.01E-001	6.03E-001	6.02E-001	6.09E-001	6.04E-001	6.02E-001	6.23E-001	6.02E-001	5.84E-001	5.67E-001	1.66E-001	4.31E-001	5.08E-001	5.13E-001	5.12E-001	5.20E-001	5.03E-001	4.93E-001	5.05E-001	5.09E-001	5.09E-001	5.14E-001
E_{gt}^{cad}	4.50E-002	3.83E-002	3.39E-002	4.16E-002	4.16E-002	4.16E-002	4.21E-002	4.14E-002	4.16E-002	4.12E-002	4.13E-002	4.11E-002	4.11E-002	4.12E-002	4.09E-002	4.06E-002	4.05E-002	4.04E-002	4.04E-002	4.04E-002	4.03E-002	4.04E-002	4.05E-002	4.07E-002	4.07E-002	4.03E-002	4.14E-002	4.06E-002	4.14E-002	4.07E-002	4.16E-002	4.08E-002	4.12E-002	4.37E-002	4.14E-002	3.75E-002	3.71E-002	2.08E-002	1.23E-002	3.68E-002	3.74E-002	3.68E-002	3.78E-002	3.74E-002	3.69E-002	3.76E-002	3.75E-002	3.71E-002	3.75E-002
E_{gt}^{tll}	-2.74E-002	-5.87E-002	-4.95E-002	-6.38E-002	-6.37E-002	-6.32E-002	-6.32E-002	-6.35E-002	-6.31E-002	-6.32E-002	-6.31E-002	-6.36E-002	-6.32E-002	-6.35E-002	-6.31E-002	-6.30E-002	-6.30E-002	-6.32E-002	-6.32E-002	-6.31E-002	-6.31E-002	-6.32E-002	-6.32E-002	-6.32E-002	-6.31E-002	-6.31E-002	-6.33E-002	-6.30E-002	-6.38E-002	-6.30E-002	-6.32E-002	-6.31E-002	-6.39E-002	-6.32E-002	-6.39E-002	-4.52E-002	-4.46E-002	-2.15E-002	4.48E-003	-6.90E-002	-7.02E-002	-6.94E-002	-7.30E-002	-7.08E-002	-6.99E-002	-7.15E-002	-7.15E-002	-7.08E-002	-7.07E-002
E_{gt}^{hkb}	-3.63E-002	2.98E-002	1.60E-002	3.03E-002	3.00E-002	3.23E-002	3.39E-002	3.20E-002	3.26E-002	3.21E-002	3.21E-002	3.14E-002	3.17E-002	3.18E-002	3.16E-002	3.08E-002	3.09E-002	3.16E-002	3.14E-002	3.08E-002	3.09E-002	3.18E-002	3.16E-002	3.15E-002	3.12E-002	3.11E-002	3.33E-002	3.10E-002	3.11E-002	3.12E-002	3.23E-002	3.14E-002	3.06E-002	2.83E-002	3.09E-002	3.90E-003	4.31E-003	1.70E-002	-2.56E-002	-2.66E-002	-2.64E-002	-2.73E-002	-2.05E-002	-2.46E-002	-1.98E-002	-2.21E-002	-2.49E-002	-2.54E-002	-2.49E-002
E_{kni}^{bcd}	3.02E-002	1.47E-001	1.35E-001	1.32E-001	1.31E-001	1.31E-001	1.33E-001	1.31E-001	1.30E-001	1.30E-001	1.29E-001	1.31E-001	1.29E-001	1.31E-001	1.28E-001	1.27E-001	1.27E-001	1.28E-001	1.28E-001	1.27E-001	1.27E-001	1.29E-001	1.29E-001	1.28E-001	1.27E-001	1.27E-001	1.31E-001	1.27E-001	1.33E-001	1.27E-001	1.31E-001	1.28E-001	1.33E-001	1.34E-001	1.33E-001	1.10E-001	1.08E-001	2.76E-001	-5.47E-003	1.25E-001	1.28E-001	1.28E-001	1.34E-001	1.23E-001	1.16E-001	1.26E-001	1.28E-001	1.27E-001	1.30E-001
E_{kni}^{cad}	1.79E-002	1.75E-002	1.50E-002	1.84E-002	1.84E-002	1.84E-002	1.85E-002	1.84E-002	1.85E-002	1.84E-002	1.84E-002	1.84E-002	1.84E-002	1.84E-002	1.84E-002	1.84E-002	1.84E-002	1.84E-002	1.84E-002	1.84E-002	1.84E-002	1.84E-002	1.84E-002	1.84E-002	1.84E-002	1.84E-002	1.84E-002	1.84E-002	1.84E-002	1.84E-002	1.84E-002	1.84E-002	1.84E-002	1.85E-002	1.84E-002	2.03E-002	2.02E-002	3.16E-002	1.89E-002	1.56E-002	1.55E-002	1.56E-002	1.54E-002	1.57E-002	1.59E-002	1.56E-002	1.56E-002	1.56E-002	1.55E-002
E_{kni}^{tll}	-5.91E-001	-5.11E-002	-4.21E-001	-9.70E-002	-1.02E-001	-1.03E-001	-9.69E-002	-1.01E-001	-1.06E-001	-1.05E-001	-1.07E-001	-1.01E-001	-1.10E-001	-1.01E-001	-1.13E-001	-1.18E-001	-1.16E-001	-1.10E-001	-1.11E-001	-1.16E-001	-1.16E-001	-1.07E-001	-1.09E-001	-1.10E-001	-1.15E-001	-1.14E-001	-9.92E-002	-1.17E-001	-9.21E-002	-1.16E-001	-1.03E-001	-1.12E-001	-9.53E-002	-9.18E-002	-9.48E-002	1.43E-002	1.08E-002	-2.17E-002	-1.29E-001	-2.45E-001	-2.31E-001	-2.38E-001	-2.16E-001	-2.40E-001	-2.64E-001	-2.31E-001	-2.30E-001	-2.39E-001	-2.27E-001
E_{kni}^{hkb}	4.97E-001	-1.47E-001	5.81E-002	-3.96E-002	-2.53E-002	-2.47E-002	-4.09E-002	-2.98E-002	-1.77E-002	-2.34E-002	-1.54E-002	-3.16E-002	-1.14E-002	-2.94E-002	-4.32E-003	4.05E-003	1.31E-003	-1.28E-002	-1.01E-002	1.27E-003	5.81E-005	-1.71E-002	-1.33E-002	-8.92E-003	-4.82E-004	-2.69E-003	-3.36E-002	3.40E-003	-5.35E-002	2.20E-003	-2.48E-002	-5.76E-003	-4.27E-002	-5.39E-002	-4.48E-002	-7.06E-002	-6.10E-002	5.68E-002	1.07E-001	8.61E-002	7.01E-002	7.77E-002	4.96E-002	8.04E-002	1.08E-001	6.95E-002	6.74E-002	7.91E-002	6.48E-002
h^{hb}	-2.50E+000	-2.50E+000	-2.50E+000	-2.50E+000	-2.50E+000	-2.50E+000	-2.50E+000	-2.50E+000	-2.50E+000	-2.50E+000	-2.50E+000	-2.50E+000	-2.50E+000	-2.50E+000	-2.50E+000	-2.50E+000	-2.50E+000	-2.50E+000	-2.50E+000	-2.50E+000	-2.50E+000	-2.50E+000	-2.50E+000	-2.50E+000	-2.50E+000	-2.50E+000	-2.50E+000	-2.50E+000	-2.50E+000	-2.50E+000	-2.50E+000	-2.50E+000	-2.50E+000	-2.50E+000	-2.50E+000	-2.50E+000	-2.50E+000	-2.50E+000	-2.50E+000	-2.50E+000	-2.50E+000	-2.50E+000	-2.50E+000	-2.50E+000	-2.50E+000	-2.50E+000	-2.50E+000	-2.50E+000	-2.50E+000
h^{Kr}	-2.50E+000	-2.50E+000	-2.50E+000	-2.50E+000	-2.50E+000	-2.50E+000	-2.50E+000	-2.50E+000	-2.50E+000	-2.50E+000	-2.50E+000	-2.50E+000	-2.50E+000	-2.50E+000	-2.50E+000	-2.50E+000	-2.50E+000	-2.50E+000	-2.50E+000	-2.50E+000	-2.50E+000	-2.50E+000	-2.50E+000	-2.50E+000	-2.50E+000	-2.50E+000	-2.50E+000	-2.50E+000	-2.50E+000	-2.50E+000	-2.50E+000	-2.50E+000	-2.50E+000	-2.50E+000	-2.50E+000	-2.50E+000	-2.50E+000	-2.50E+000	-2.50E+000	-2.50E+000	-2.50E+000	-2.50E+000	-2.50E+000	-2.50E+000	-2.50E+000	-2.50E+000	-2.50E+000	-2.50E+000	-2.50E+000
h^{gt}	-2.50E+000	-2.50E+000	-2.50E+000	-2.50E+000	-2.50E+000	-2.50E+000	-2.50E+000	-2.50E+000	-2.50E+000	-2.50E+000	-2.50E+000	-2.50E+000	-2.50E+000	-2.50E+000	-2.50E+000	-2.50E+000	-2.50E+000	-2.50E+000	-2.50E+000	-2.50E+000	-2.50E+000	-2.50E+000	-2.50E+000	-2.50E+000	-2.50E+000	-2.50E+000	-2.50E+000	-2.50E+000	-2.50E+000	-2.50E+000	-2.50E+000	-2.50E+000	-2.50E+000	-2.50E+000	-2.50E+000	-2.50E+000	-2.50E+000	-2.50E+000	-2.50E+000	-2.50E+000	-2.50E+000	-2.50E+000	-2.50E+000	-2.50E+000	-2.50E+000	-2.50E+000	-2.50E+000	-2.50E+000	-2.50E+000
h^{kni}	-2.50E+000	-2.50E+000	-2.50E+000	-2.50E+000	-2.50E+000	-2.50E+000	-2.50E+000	-2.50E+000	-2.50E+000	-2.50E+000	-2.50E+000	-2.50E+000	-2.50E+000	-2.50E+000	-2.50E+000	-2.50E+000	-2.50E+000	-2.50E+000	-2.50E+000	-2.50E+000	-2.50E+000	-2.50E+000	-2.50E+000	-2.50E+000	-2.50E+000	-2.50E+000	-2.50E+000	-2.50E+000	-2.50E+000	-2.50E+000	-2.50E+000	-2.50E+000	-2.50E+000	-2.50E+000	-2.50E+000	-2.50E+000	-2.50E+000	-2.50E+000	-2.50E+000	-2.50E+000	-2.50E+000	-2.50E+000	-2.50E+000	-2.50E+000	-2.50E+000	-2.50E+000	-2.50E+000	-2.50E+000	-2.50E+000
D^{hb}	3.00E-001	3.00E-001	3.00E-001	3.00E-001	3.00E-001	3.00E-001	3.00E-001	3.00E-001	3.00E-001	3.00E-001	3.00E-001	3.00E-001	3.00E-001	3.00E-001	3.00E-001	3.00E-001	3.00E-001	3.00E-001	3.00E-001	3.00E-001	3.00E-001	3.00E-001	3.00E-001	3.00E-001	3.00E-001	3.00E-001	3.00E-001	3.00E-001	3.00E-001	3.00E-001	3.00E-001	3.00E-001	3.00E-001	3.00E-001	3.00E-001	3.00E-001	3.00E-001	3.00E-001	3.00E-001	2.45E-001	2.44E-001	2.47E-001	2.48E-001	2.42E-001	2.40E-001	2.42E-001	2.44E-001	2.46E-001	2.45E-001
D^{Kr}	3.00E-001	3.00E-001	3.00E-001	3.00E-001	3.00E-001	3.00E-001	3.00E-001	3.00E-001	3.00E-001	3.00E-001	3.00E-001	3.00E-001	3.00E-001	3.00E-001	3.00E-001	3.00E-001	3.00E-001	3.00E-001	3.00E-001	3.00E-001	3.00E-001	3.00E-001	3.00E-001	3.00E-001	3.00E-001	3.00E-001	3.00E-001	3.00E-001	3.00E-001	3.00E-001	3.00E-001	3.00E-001	3.00E-001	2.96E-001	3.00E-001	3.00E-001	3.00E-001	3.00E-001	1.55E-001	3.00E-001	3.00E-001	3.00E-001	3.00E-001	3.00E-001	3.00E-001	3.00E-001	3.00E-001	3.00E-001	3.00E-001
D^{gt}	7.72E-002	1.06E-001	1.01E-001	9.64E-002	9.65E-002	9.68E-002	9.64E-002	9.66E-002	9.68E-002	9.68E-002	9.69E-002	9.65E-002	9.69E-002	9.65E-002	9.70E-002	9.70E-002	9.72E-002	9.69E-002	9.70E-002	9.71E-002	9.71E-002	9.70E-002	9.69E-002	9.69E-002	9.69E-002	9.71E-002	9.65E-002	9.71E-002	9.64E-002	9.71E-002	9.68E-002	9.71E-002	9.65E-002	9.62E-002	9.63E-002	1.14E-001	1.15E-001	1.32E-001	1.32E-001	1.16E-001	1.16E-001	1.16E-001	1.16E-001	1.15E-001	1.16E-001	1.15E-001	1.16E-001	1.16E-001	1.15E-001
D^{kni}	3.00E-001	3.00E-001	2.71E-002	3.00E-001	3.00E-001	3.00E-001	3.00E-001	3.00E-001	3.00E-001	3.00E-001	3.00E-001	3.00E-001	3.00E-001	3.00E-001	3.00E-001	3.00E-001	3.00E-001	3.00E-001	3.00E-001	3.00E-001	3.00E-001	3.00E-001	3.00E-001	3.00E-001	3.00E-001	3.00E-001	3.00E-001	3.00E-001	3.00E-001	3.00E-001	3.00E-001	3.00E-001	3.00E-001	3.00E-001	3.00E-001	3.00E-001	3.00E-001	3.00E-001	3.00E-001	3.00E-001	3.00E-001	3.00E-001	3.00E-001	3.00E-001	3.00E-001	3.00E-001	3.00E-001	3.00E-001	3.00E-001
ln 2 / lambda^{hb}	1.47E+001	7.29E+000	7.20E+000	7.14E+000	7.14E+000	7.15E+000	7.13E+000	7.15E+000	7.15E+000	7.15E+000	7.15E+000	7.15E+000	7.16E+000	7.15E+000	7.17E+000	7.18E+000	7.18E+000	7.17E+000	7.17E+000	7.18E+000	7.18E+000	7.17E+000	7.17E+000	7.16E+000	7.17E+000	7.18E+000	7.14E+000	7.18E+000	7.15E+000	7.17E+000	7.15E+000	7.17E+000	7.15E+000	7.12E+000	7.14E+000	6.45E+000	6.40E+000	5.00E+000	7.14E+000	1.21E+001	1.21E+001	1.21E+001	1.23E+001	1.22E+001	1.21E+001	1.23E+001	1.23E+001	1.21E+001	1.22E+001
ln 2 / lambda^{Kr}	8.71E+000	1.06E+001	1.03E+001	9.88E+000	9.89E+000	9.91E+000	9.87E+000	9.90E+000	9.92E+000	9.92E+000	9.93E+000	9.90E+000	9.94E+000	9.90E+000	9.95E+000	9.97E+000	9.97E+000	9.95E+000	9.96E+000	9.97E+000	9.97E+000	9.95E+000	9.95E+000	9.95E+000	9.95E+000	9.97E+000	9.90E+000	9.96E+000	9.88E+000	9.96E+000	9.91E+000	9.96E+000	9.89E+000	9.86E+000	9.87E+000	1.15E+001	1.14E+001	8.46E+000	2.00E+001	9.20E+000	9.22E+000	9.22E+000	9.27E+000	9.16E+000	9.10E+000	9.16E+000	9.20E+000	9.20E+000	9.23E+000
ln 2 / lambda^{gt}	1.55E+001	1.62E+001	1.48E+001	1.64E+001	1.64E+001	1.64E+001	1.64E+001	1.64E+001	1.64E+001	1.64E+001	1.64E+001	1.64E+001	1.64E+001	1.64E+001	1.64E+001	1.64E+001	1.64E+001	1.64E+001	1.64E+001	1.64E+001	1.64E+001	1.64E+001	1.64E+001	1.64E+001	1.64E+001	1.64E+001	1.64E+001	1.64E+001	1.64E+001	1.64E+001	1.64E+001	1.64E+001	1.64E+001	1.64E+001	1.64E+001	1.33E+001	1.31E+001	7.08E+000	9.32E+000	1.13E+001	1.13E+001	1.13E+001	1.14E+001	1.13E+001	1.12E+001	1.12E+001	1.13E+001	1.13E+001	1.13E+001
ln 2 / lambda^{kni}	7.34E+000	1.28E+001	2.00E+001	1.31E+001	1.30E+001	1.30E+001	1.31E+001	1.30E+001	1.30E+001	1.30E+001	1.30E+001	1.30E+001	1.30E+001	1.30E+001	1.29E+001	1.29E+001	1.29E+001	1.29E+001	1.29E+001	1.29E+001	1.29E+001	1.29E+001	1.29E+001	1.29E+001	1.29E+001	1.29E+001	1.30E+001	1.29E+001	1.31E+001	1.29E+001	1.30E+001	1.29E+001	1.30E+001	1.33E+001	1.31E+001	1.03E+001	1.02E+001	1.32E+001	9.32E+000	9.34E+000	9.39E+000	9.42E+000	9.61E+000	9.39E+000	9.28E+000	9.43E+000	9.49E+000	9.46E+000	9.44E+000
[truncated: 42 more columns]
